# Supplementary material for: Genetic Code Expansion and a Photo-Cross-Linking Reaction Facilitate Ribosome Display Selections for Identifying a Wide Range of Affinity Peptides
Source: Int J Mol Sci. 2023 Oct 27;24(21):15661. doi: 10.3390/ijms242115661 (PMC10650079; doi:10.3390/ijms242115661)
Supplement: Supplementary file 1 [file ijms-24-15661-s001.zip]

Archive with 1 entries (1 files):
- ijms-2618638-supplementary.pdf
